# Supplementary material for: An Evaluation System of Robotic End-Effectors for Food Handling
Source: Foods. 2023 Nov 8;12(22):4062. doi: 10.3390/foods12224062 (PMC10670141; doi:10.3390/foods12224062)
Supplement: Supplementary file 1 [file foods-12-04062-s001.zip]

Archive with 1 entries (1 files):
- Supplementary File/food_handling video.mp4
